# Supplementary material for: Impact of NVP Doping on the Holographic Properties of PQ/PMMA Holographic Storage Materials
Source: Polymers (Basel). 2025 Aug 27;17(17):2321. doi: 10.3390/polym17172321 (PMC12430988; doi:10.3390/polym17172321)
Supplement: Supplementary file 1 [file polymers-17-02321-s001.zip]

Archive with 1 entries (1 files):
- polymers-3806790-supplementary.pdf
